# Supplementary material for: An Oil Hyper-Accumulator Mutant Highlights Peroxisomal ATP Import as a Regulatory Step for Fatty Acid Metabolism in Aurantiochytrium limacinum
Source: Cells. 2021 Oct 6;10(10):2680. doi: 10.3390/cells10102680 (PMC8534400; doi:10.3390/cells10102680)
Supplement: Supplementary file 1 [file cells-10-02680-s001.zip]

Archive with 2 entries (2 files):
- Supplementary Table S1.xlsx
- Supplementary data and methods_MDPI.pdf
