# Supplementary material for: An Oil Hyper-Accumulator Mutant Highlights Peroxisomal ATP Import as a Regulatory Step for Fatty Acid Metabolism in Aurantiochytrium limacinum
Source: Cells. 2021 Oct 6;10(10):2680. doi: 10.3390/cells10102680 (PMC8534400; doi:10.3390/cells10102680)
Supplement: Supplementary file 1 [file cells-10-02680-s001.zip › Supplementary Table S1.xlsx]

## Sheet: lipid DE genes_LAS versus WT
Gene.ID	log2FC	name	Symbol	MetabolicPathway
fgenesh1_pg.14_251	2.21	PUFA synthase	PufaA	Fatty acid biosynthesis
estExt_fgenesh1_kg.C_140136	1.6	PUFA synthase	PufaB	Fatty acid biosynthesis
gw1.10.632.1	1.45	Acetyl-CoA carboxylase	ACC	Fatty acid biosynthesis
estExt_fgenesh1_kg.C_190026	1.38	PUFA synthase	PufaC	Fatty acid biosynthesis
e_gw1.21.366.1	1.33	FAS I	Fas1	Fatty acid biosynthesis
fgenesh1_pg.19_203	0.71	Fatty acid elongase (FAE)	Putative FAE3	Fatty acid biosynthesis
estExt_fgenesh1_kg.C_60194	0.52	Fatty acid elongase (FAE)	d6elo	Fatty acid biosynthesis
gm1.2035_g	0.24	Fatty acid desaturase (FAD)	Putative FAD1	Fatty acid biosynthesis
fgenesh1_kg.6_196_isotig05577	0.21	Fatty acid elongase (FAE)	Putative FAE1	Fatty acid biosynthesis
e_gw1.6.374.1	0.19	Fatty acid desaturase (FAD)	Putative FAD2	Fatty acid biosynthesis
e_gw1.5.731.1	0.15	Fatty acid elongase (FAE)	d9elo	Fatty acid biosynthesis
e_gw1.11.243.1	-0.22	Fatty acid desaturase (FAD)	d6FAD	Fatty acid biosynthesis
estExt_fgenesh1_pg.C_9_t10004	-0.44	Malonyl-CoA ACP Transacylase	Mat3	Fatty acid biosynthesis
e_gw1.11.199.1	3.01302	Long chain acyl-CoA ligase	Acsl	Fatty acid degradation
e_gw1.2.456.1	2.93187	Long chain acyl-CoA ligase	Acsl	Fatty acid degradation
estExt_fgenesh1_kg.C_40024	2.78164	Long chain acyl-CoA ligase	Acsl	Fatty acid degradation
estExt_fgenesh1_kg.C_160013	2.5109	Long chain acyl-CoA ligase (peroxisomal?)	Acsl	Fatty acid degradation
estExt_fgenesh1_kg.C_160012	2.07463	Long chain acyl-CoA ligase (peroxisomal?)	Acsl	Fatty acid degradation
gw1.11.174.1	2.06127	Long chain acyl-CoA ligase	Acsl	Fatty acid degradation
fgenesh1_kg.16_67_isotig06873	1.78	Mitochondrial carnitine/acylcarnitine transporter	CACT	Fatty acid degradation
fgenesh1_pm.5_56	1.51369	Long chain acyl-CoA ligase	Acsl	Fatty acid degradation
gm1.2779_g	1.58	Enoyl-CoA hydratase	Ech6	Fatty acid degradation
estExt_fgenesh1_kg.C_60140	1.37	CPT3	Cpt2-2	Fatty acid degradation
e_gw1.16.213.1	1.30847	Long chain acyl-CoA ligase (peroxisomal?)	Acsl	Fatty acid degradation
fgenesh1_kg.6_177_isotig02684	1.28	CPT1	Cpt1	Fatty acid degradation
estExt_Genewise1.C_9_t10269	1.17	Acyl-CoA dehydrogenase	Acad4	Fatty acid degradation
gm1.11390_g	1.17	Bifunctional enzyme	Ehhadh3	Fatty acid degradation
gw1.2.183.1	1	Enoyl-CoA isomerase	Eci2	Fatty acid degradation
estExt_fgenesh1_kg.C_230069	0.92	CPT2	Cpt2-1	Fatty acid degradation
fgenesh1_kg.3_143_isotig05481	0.92	subunit beta	HADHB	Fatty acid degradation
fgenesh1_kg.9_301_isotig03404	0.92	Acyl-CoA oxidase	Acox1	Fatty acid degradation
estExt_fgenesh1_kg.C_70260	0.85	Enoyl-CoA hydratase	Ech2	Fatty acid degradation
e_gw1.12.24.1	0.8	Acyl-CoA dehydrogenase	Acad3	Fatty acid degradation
fgenesh1_kg.7_22_isotig02895	0.77	Long chain acyl-CoA ligase	Acsl	Fatty acid degradation
fgenesh1_kg.13_194_isotig02593	0.756147	Long chain acyl-CoA ligase	Acsl	Fatty acid degradation
estExt_fgenesh1_kg.C_20168	0.74	Trifunctional enzyme subunit alpha	HADHA	Fatty acid degradation
e_gw1.6.455.1	0.712179	Long chain acyl-CoA ligase	Acsl	Fatty acid degradation
fgenesh1_kg.18_165_isotig06213	0.693636	Acyl-CoA thioesterase	ACOT	Fatty acid degradation
estExt_fgenesh1_kg.C_50093	0.69	Enoyl-CoA hydratase	Ech1	Fatty acid degradation
estExt_fgenesh1_kg.C_180156	0.69	3-ketoacyl-CoA thiolase	Acaa1	Fatty acid degradation
estExt_fgenesh1_kg.C_140191	0.608125	Long chain acyl-CoA ligase	Acsl	Fatty acid degradation
fgenesh1_kg.13_169_isotig02770	0.610516	Long chain acyl-CoA ligase	Acsl	Fatty acid degradation
estExt_fgenesh1_kg.C_70002	0.56	Enoyl-CoA hydratase	Ech4	Fatty acid degradation
fgenesh1_kg.4_23_isotig03564	0.55	Long chain acyl-CoA ligase	Acsl	Fatty acid degradation
estExt_fgenesh1_kg.C_330018	0.48	Acyl-CoA dehydrogenase	Acad1	Fatty acid degradation
e_gw1.1.554.1	0.47	3hydroxyacyl-CoA dehydrogenase	Hadh3	Fatty acid degradation
fgenesh1_kg.11_103_isotig06179	0.47	3-ketoacyl-CoA thiolase	Acaa4	Fatty acid degradation
fgenesh1_kg.21_147_isotig06537	0.47	3hydroxyacyl-CoA dehydrogenase	Hadh1	Fatty acid degradation
estExt_Genewise1Plus.C_3_t10093	0.41503	Carnitine acylase	CAT/CPT	Fatty acid degradation
fgenesh1_pg.4_601	0.41	Enoyl-CoA isomerase	Eci4	Fatty acid degradation
fgenesh1_kg.3_120_isotig06422	0.31	Enoyl-CoA isomerase	Eci1	Fatty acid degradation
estExt_Genewise1Plus.C_1_t30199	0.3	2,4 dienoyl CoA reductase	Decr1	Fatty acid degradation
fgenesh1_kg.11_156_isotig03373	0.252988	Long chain acyl-CoA ligase	Acsl	Fatty acid degradation
estExt_fgenesh1_kg.C_1_t10068	0.26	ABC class D transporter	Abcd1	Fatty acid degradation
estExt_fgenesh1_kg.C_250016	0.18	Long chain acyl-CoA ligase	Acsl4	Fatty acid degradation
fgenesh1_kg.1_366_isotig03257	0.17	Bifunctional enzyme	Ehhadh1	Fatty acid degradation
fgenesh1_kg.18_127_isotig03598	-0.14	Bifunctional enzyme	Ehhadh2	Fatty acid degradation
e_gw1.19.221.1	-0.21	ABC class D transporter	Abcd2	Fatty acid degradation
estExt_fgenesh1_kg.C_290062	0.259038	Carnitine acylase	CAT/CPT	Fatty acid degradation
fgenesh1_kg.17_76_isotig07188	-0.449391	Long chain acyl-CoA ligase	Acsl	Fatty acid degradation
estExt_fgenesh1_pm.C_210169	-0.47	3-ketoacyl-CoA thiolase	Acaa2	Fatty acid degradation
estExt_fgenesh1_kg.C_150001	-0.48	Acyl-CoA dehydrogenase	Acad5	Fatty acid degradation
fgenesh1_pg.12_151	-0.508318	Acyl-CoA thioesterase	ACOT	Fatty acid degradation
e_gw1.9.800.1	-0.617062	Long chain acyl-CoA ligase	Acsl	Fatty acid degradation
e_gw1.6.69.1	-0.623913	Long chain acyl-CoA ligase	Acsl	Fatty acid degradation
fgenesh1_kg.24_75_isotig07380	-0.72	Enoyl-CoA isomerase	Eci3	Fatty acid degradation
estExt_fgenesh1_kg.C_80259	3.19	PLMT	Plmt	Glycerolipid biosynthesis
fgenesh1_kg.3_343_isotig04926	1.84	LPCAT	Lpcat2	Glycerolipid biosynthesis
gw1.7.367.1	1.45	PAP	Pap1	Glycerolipid biosynthesis
e_gw1.21.308.1	1.32	LPIAT/LPGAT	Lpiat/Lpgat	Glycerolipid biosynthesis
fgenesh1_kg.11_208_isotig06017	1.27	LPAAT	Lpaat4	Glycerolipid biosynthesis
estExt_fgenesh1_kg.C_80151	1.26	CLS	Cls	Glycerolipid biosynthesis
estExt_fgenesh1_kg.C_40206	1.03	DGAT	Dgat1b	Glycerolipid biosynthesis
e_gw1.6.449.1	0.42	PSD	Psd1	Glycerolipid biosynthesis
e_gw1.1.1162.1	0.39	GPAT	Gpat2	Glycerolipid biosynthesis
fgenesh1_kg.5_121_isotig02565	0.38	DGAT	Dgat1a	Glycerolipid biosynthesis
estExt_fgenesh1_kg.C_1_t20049	0.32	GPAT	Gpat1	Glycerolipid biosynthesis
fgenesh1_kg.2_56_isotig04623	0.28	CCT	Cct	Glycerolipid biosynthesis
estExt_fgenesh1_kg.C_60199	0.25	GPAT	Gpat5	Glycerolipid biosynthesis
e_gw1.2.1072.1	-0.17	EPT/CPT	Ept/Cpt2	Glycerolipid biosynthesis
fgenesh1_pg.16_104	-0.29	PAP	Pap2	Glycerolipid biosynthesis
fgenesh1_kg.20_117_isotig04452	-0.3	EK	Ek	Glycerolipid biosynthesis
e_gw1.8.316.1	-0.31	PGPP	Pgpp	Glycerolipid biosynthesis
gm1.6297_g	-0.31	CK	Ck	Glycerolipid biosynthesis
e_gw1.19.207.1	-0.32	EPT/CPT	Ept/Cpt1	Glycerolipid biosynthesis
gm1.9003_g	-0.32	PSD	Psd2	Glycerolipid biosynthesis
fgenesh1_pg.36_17	-0.34	LPEAT	Lpeat	Glycerolipid biosynthesis
fgenesh1_kg.2_278_isotig03906	-0.44	LPCAT	Lpcat1	Glycerolipid biosynthesis
estExt_fgenesh1_kg.C_150073	-0.47	PEAMT	Peamt	Glycerolipid biosynthesis
fgenesh1_kg.20_23_isotig04475	-0.51	GPAT	Gpat3	Glycerolipid biosynthesis
fgenesh1_kg.6_195_isotig04148	-0.6	PSS	Pss	Glycerolipid biosynthesis
e_gw1.8.153.1	-0.82	PEMT	Pemt	Glycerolipid biosynthesis
gw1.24.142.1	-0.92	DGK	Dgk2	Glycerolipid biosynthesis
fgenesh1_pg.9_214	2.46	DAG lipase	Dagl6	Glycerolipid degradation
gm1.4322_g	1.08	DAG lipase	Dagl8	Glycerolipid degradation
estExt_fgenesh1_kg.C_90153	1.07	MAG lipase	Magl4	Glycerolipid degradation
e_gw1.7.228.1	0.82	TAG lipase	Tagl3	Glycerolipid degradation
estExt_Genemark1.C_150363	0.7	DAG lipase	Dagl1	Glycerolipid degradation
estExt_Genemark1.C_200118	0.57	TAG lipase	Tagl1	Glycerolipid degradation
fgenesh1_kg.13_173_isotig03571	0.51	DAG lipase	Dagl3	Glycerolipid degradation
estExt_fgenesh1_kg.C_1_t10007	0.4	MAG lipase	Magl1	Glycerolipid degradation
fgenesh1_kg.8_7_isotig04269	0.39	MAG lipase	Magl2	Glycerolipid degradation
gm1.13293_g	0.2	DAG lipase	Dagl4	Glycerolipid degradation
gw1.14.26.1	0.19	TAG lipase	Tagl4	Glycerolipid degradation
gm1.46_g	0.16	Phospholipase D	Pld3	Glycerolipid degradation
e_gw1.1.1035.1	-0.2	MAG lipase	Magl3	Glycerolipid degradation
fgenesh1_pg.23_90	-0.58	DAG lipase	Dagl5	Glycerolipid degradation
e_gw1.1.1012.1	-0.61	TAG lipase	Tagl2	Glycerolipid degradation
estExt_Genewise1Plus.C_1_t20024	-0.76	Phospholipase D	Pld2	Glycerolipid degradation
estExt_fgenesh1_kg.C_40312	3.73	Lecithin:cholesterol acyltransferase; O-acyltransferase	PDAT??	Sterol biosynthesis/TAG biosynthesis
estExt_fgenesh1_kg.C_190076	1.44	HMG CoA reductase	HMGR	Sterol biosynthesis
fgenesh1_pg.24_144	1.14	Sterol 24-C methyltransferase	SMT1/SMT2/ERG6	Sterol biosynthesis
estExt_fgenesh1_kg.C_70040	1.07	Acetyl-CoA acetyltransferase	ACAT3	Sterol biosynthesis
e_gw1.7.511.1	1.05	Sterol C-22 reductase	CYP710A/ERG5	Sterol biosynthesis
estExt_fgenesh1_kg.C_100155	0.91	Sterol C-14 reductase	FK/ERG24	Sterol biosynthesis
estExt_Genewise1Plus.C_3_t10448	0.87	Sterol-4-alpha-carboxylate 3-dehydrogenase	ERG26-2	Sterol biosynthesis
estExt_fgenesh1_pm.C_70068	0.54	Acetyl-CoA acetyltransferase	ACAT1	Sterol biosynthesis
estExt_fgenesh1_kg.C_280013	0.51	Mevalonate-5-kinase	MVK	Sterol biosynthesis
e_gw1.18.385.1	0.49	Sterol C-7 reductase	DWF5	Sterol biosynthesis
fgenesh1_kg.24_62_isotig03382	0.44	Sterol C-14 demethylase	CYP51A1/ERG11	Sterol biosynthesis
estExt_fgenesh1_kg.C_100226	0.43	Isopentenyl-PP isomerase	IDI	Sterol biosynthesis
estExt_fgenesh1_pg.C_160030	0.41	Sterol-4-alpha-carboxylate 3-dehydrogenase	ERG26-3	Sterol biosynthesis
fgenesh1_kg.16_195_isotig06055	0.37	Cyclopropyl isomerase	CPI1	Sterol biosynthesis
fgenesh1_kg.11_32_isotig05804	0.33	Farnesyl-PP synthase	FDPS	Sterol biosynthesis
estExt_fgenesh1_kg.C_30031	0.3	Acetyl-CoA acetyltransferase	ACAT2	Sterol biosynthesis
fgenesh1_kg.29_70_isotig05214	0.24	HMG CoA synthase	HMGS	Sterol biosynthesis
estExt_Genemark1.C_260147	0.22	Sterol-4-alpha-carboxylate 3-dehydrogenase	ERG26-1	Sterol biosynthesis
estExt_fgenesh1_kg.C_20152	0.16	Squalene synthase	SQS	Sterol biosynthesis
e_gw1.2.317.1	0.15	Sterol C-24 reductase	DWF1/ERG4	Sterol biosynthesis
estExt_Genemark1.C_230099	1.57	Carotenoid 3,4-desaturase	CrtD	Carotenoid biosynthesis
gm1.9308_g	0.51	all-trans-retinol 13,14-reductase	Retsat	Carotenoid biosynthesis
fgenesh1_pg.5_129	0.49	?,?-carotene 15,15'-dioxygenase	Bcdo1	Carotenoid biosynthesis
estExt_fgenesh1_kg.C_120121	0.35	Geranylgeranyl pyrophosphate synthase	Ggpps	Carotenoid biosynthesis
